# Supplementary material for: Cigarette and Cannabis Smoking Effects on GPR15+ Helper T Cell Levels in Peripheral Blood: Relationships with Epigenetic Biomarkers
Source: Genes (Basel). 2020 Jan 30;11(2):149. doi: 10.3390/genes11020149 (PMC7074551; doi:10.3390/genes11020149)
Supplement: Supplementary file 1 [file genes-11-00149-s001.zip]

Archive with 17 entries (14 files):
- Supplements revised/
- Supplements revised/.DS_Store
- __MACOSX/
- __MACOSX/Supplements revised/
- __MACOSX/Supplements revised/._.DS_Store
- Supplements revised/File S5.docx
- __MACOSX/Supplements revised/._File S5.docx
- Supplements revised/Table S1.xlsx
- __MACOSX/Supplements revised/._Table S1.xlsx
- Supplements revised/Table S2.xlsx
- __MACOSX/Supplements revised/._Table S2.xlsx
- Supplements revised/Table S3.xlsx
- __MACOSX/Supplements revised/._Table S3.xlsx
- Supplements revised/Table S4.xlsx
- __MACOSX/Supplements revised/._Table S4.xlsx
- Supplements revised/Table S6.xlsx
- __MACOSX/Supplements revised/._Table S6.xlsx
