# Supplementary material for: Cigarette and Cannabis Smoking Effects on GPR15+ Helper T Cell Levels in Peripheral Blood: Relationships with Epigenetic Biomarkers
Source: Genes (Basel). 2020 Jan 30;11(2):149. doi: 10.3390/genes11020149 (PMC7074551; doi:10.3390/genes11020149)
Supplement: Supplementary file 1 [file genes-11-00149-s001.zip › Supplements revised/Table S1.xlsx]

## Sheet: Table S1
	Table S1. Pearson correlation coefficients, means, and standard deviations for study variables, all subjects (n = 62).
	Variable	1	2	3	4	5	6	7	8	9	10	11	12	13	14	15
	1. Age (years)	-
	2. Gender (male)	-0.187	-
	3. Race (African American)	-0.056	-0.063	-
	4. Body mass index	-0.126	-0.123	-0.071	-
	5. Perceived stress scale	0.04	-0.129	-0.084	0.084	-
	6. PHQ-9 total	0.095	-0.162	0.069	-0.015	0.288 *	-
	7. NSAID daily dose	-0.162	-0.13	-0.007	0.214 +	0.202	-0.099	-
	8. Any smoking (past year)	0.117	0.294 *	0.086	-0.022	0.22 +	0.144	-0.189	-
	9. Cannabis use (past month)	0.072	0.327 **	-0.107	-0.001	0.256 *	0.158	-0.112	0.626 ***	-
	10. Nicotine use (past week)	0.094	-0.004	0.274 *	-0.021	-0.012	-0.025	-0.09	0.533 ***	0.065	-
	11. Cotinine positivity	0.035	0.214 +	-0.123	-0.024	0.045	0.235 +	-0.149	0.392 **	0.514 ***	-0.062	-
	12. THC positivity	0.072	0.041	-0.107	0.061	0.177	0.098	-0.112	0.349 **	0.631 ***	0.065	0.439 ***	-
	13. cg19859270 methylation	0.042	-0.172	-0.085	0.033	-0.145	-0.028	0.083	-0.265 *	-0.336 **	-0.095	-0.221 +	-0.404 **	-
	14. cg05575921 methylation	-0.048	-0.208	-0.001	0.086	-0.127	-0.182	0.122	-0.55 ***	-0.448 ***	-0.223 +	-0.491 ***	-0.458 ***	0.395 **	-
	15. GPR15+ % (CD3+/CD4+)	-0.024	0.257 *	0.145	0.139	0.145	0.079	-0.015	0.422 ***	0.399 **	0.374 **	0.207	0.357 **	-0.488 ***	-0.672 ***	-
	M	30.726	0.371	0.855	33.958	19.339	4.677	0.43	0.548	0.323	0.306	0.306	0.323	93.41	70.313	5.705
	SD	1.203	0.487	0.355	8.478	4.379	4.072	1.003	0.502	0.471	0.465	0.465	0.471	2.364	16.717	5.038
	BMI refers to body mass index. Perceived stress scale refers to the Perceived Stress Scale total score. PHQ-9 refers to the Patient Health Questionnaire depression module total score. NSAID daily dose refers to 200 mg equivalent doses of ibuprofen, naproxen, and aspirin. Any smoking indicates inhalation of tobacco or cannabis smoke. Cotinine positivity indicates serum values of > 1 ng/mL, while T…
