# Supplementary material for: Cigarette and Cannabis Smoking Effects on GPR15+ Helper T Cell Levels in Peripheral Blood: Relationships with Epigenetic Biomarkers
Source: Genes (Basel). 2020 Jan 30;11(2):149. doi: 10.3390/genes11020149 (PMC7074551; doi:10.3390/genes11020149)
Supplement: Supplementary file 1 [file genes-11-00149-s001.zip › Supplements revised/Table S2.xlsx]

## Sheet: Table S2
	Table S2. Pearson correlation coefficients, means, and standard deviations for study variables, restricting to cotinine/THC verified subjects (n = 45).
	Variable	1	2	3	4	5	6	7	8	9	10	11	12	13	14	15
	1. Age (years)	-
	2. Gender (male)	-0.249 +	-
	3. Race (African American)	-0.08	-0.095	-
	4. Body mass index	-0.249 +	-0.031	0.023	-
	5. Perceived stress scale	0.037	-0.095	-0.114	0.066	-
	6. PHQ-9 total	0.058	-0.13	0.069	0.007	0.369 *	-
	7. NSAID daily dose	-0.234	-0.166	0.007	0.355 *	0.185	-0.11	-
	8. Any smoking (past year)	0.091	0.381 **	-0.01	-0.009	0.214	0.176	-0.232	-
	9. Cannabis use (past month)	0.031	0.312 *	-0.073	0.099	0.345 *	0.293 +	-0.186	0.874 ***	-
	10. Nicotine use (past week)	0.009	0.063	0.264 +	-0.051	-0.058	-0.118	-0.148	0.478 ***	0.247	-
	11. Cotinine positivity	0.167	0.246	-0.019	-0.078	0.139	0.251 +	-0.182	0.759 ***	0.587 ***	0.118	-
	12. THC positivity	0.048	0.152	-0.019	0.022	0.308 *	0.138	-0.124	0.759 ***	0.775 ***	0.334 *	0.418 **	-
	13. cg19859270 methylation	0.048	-0.223	-0.096	0.009	-0.176	-0.129	0.117	-0.386 **	-0.353 *	-0.149	-0.255 +	-0.436 **	-
	14. cg05575921 methylation	-0.069	-0.398 **	0.008	0.06	-0.146	-0.171	0.132	-0.757 ***	-0.625 ***	-0.321 *	-0.596 ***	-0.487 ***	0.399 **	-
	15. GPR15+ % (CD3+/CD4+)	-0.097	0.328 *	0.154	0.18	0.154	0.09	-0.085	0.55 ***	0.478 ***	0.447 **	0.231	0.412 **	-0.503 ***	-0.746 ***	-
	M	30.8	0.4	0.822	33.332	19.178	4.489	0.521	0.489	0.422	0.244	0.356	0.356	93.292	71.011	5.852
	SD	1.179	0.495	0.387	7.848	4.438	4.154	1.131	0.506	0.499	0.435	0.484	0.484	2.655	17.982	5.563
	BMI refers to body mass index. Perceived stress scale refers to the Perceived Stress Scale total score. PHQ-9 refers to the Patient Health Questionnaire depression module total score. NSAID daily dose refers to 200 mg equivalent doses of ibuprofen, naproxen, and aspirin. Any smoking indicates inhalation of tobacco or cannabis smoke. Cotinine positivity indicates serum values of > 1 ng/mL, while T…
