# Supplementary material for: Cigarette and Cannabis Smoking Effects on GPR15+ Helper T Cell Levels in Peripheral Blood: Relationships with Epigenetic Biomarkers
Source: Genes (Basel). 2020 Jan 30;11(2):149. doi: 10.3390/genes11020149 (PMC7074551; doi:10.3390/genes11020149)
Supplement: Supplementary file 1 [file genes-11-00149-s001.zip › Supplements revised/Table S3.xlsx]

## Sheet: Additional file 3
	Table S3. Multiple linear regression results for GPR15+ Th cell percent regressed against tobacco and cannabis smoking intensity, restricting to cotinine/THC verified subjects (n = 45).
	Model	Model 2A		Model 2B		Model 2C		Model 2D
	Parameters	b	p-value	b	p-value	b	p-value	b	p-value
	Cigarettes per day	0.574	0.00318	0.606952	0.00617785	0.455288	0.00571018	0.365926	0.00828684
	Scaled yearly cannabis use	2.3094	0.010859	1.42986	0.208013	-0.545641	0.546995	0.0263146	0.97257
	Age (years)			-0.174662	0.779224	-0.451319	0.326587	-0.269304	0.483203
	Gender (male)			2.81306	0.075706	0.35964	0.764736	0.206113	0.836677
	Race (African American)			1.32908	0.461321	1.22056	0.354704	0.826495	0.452067
	BMI			0.05638	0.552981	0.121792	0.0880868	0.0916795	0.124492
	Perceived stress scale total			0.0621221	0.724123	0.0609814	0.638007	-0.0582823	0.602915
	PHQ-9 total			0.10245	0.600759	0.00611667	0.965823	0.130327	0.292962
	NSAID daily dose			-0.140636	0.839403	-0.408624	0.426079	-0.214154	0.61732
	cg19859270 methylation					-0.347058	0.097138	-0.443705	0.0140403
	cg05575921 methylation					-0.186239	2.39464e-05	-0.152297	5.29689e-05
	cg19859270*cg05575921							1.90886	0.000384554
	Constant	3.4612	0.000101	3.70304	0.858185	58.8529	0.0183201	61.8771	0.00365531
	R-square	0.4192		0.3906		0.6797		0.7786
	p-value	4.168e-06		0.001084		2.166e-07		1.831e-09
	Cigarettes per day calculated by average consumption over the past month. Scaled cannabis use indicates average use over the past year. BMI refers to body mass index. Perceived stress scale refers to the Perceived Stress Scale total score. PHQ-9 refers to the Patient Health Questionnaire depression module total score. NSAID daily dose refers to 200 mg equivalent doses of ibuprofen, naproxen, and …
