# Supplementary material for: Cigarette and Cannabis Smoking Effects on GPR15+ Helper T Cell Levels in Peripheral Blood: Relationships with Epigenetic Biomarkers
Source: Genes (Basel). 2020 Jan 30;11(2):149. doi: 10.3390/genes11020149 (PMC7074551; doi:10.3390/genes11020149)
Supplement: Supplementary file 1 [file genes-11-00149-s001.zip › Supplements revised/Table S4.xlsx]

## Sheet: Table S4
	Table S4. Multiple linear regression results for GPR15+ Th cell percent regressed against cannabis and/or tobacco smoke intensity in the last year with tobacco-only or cannabis-only variables.
	Model	Model 3A		Model 3B		Model 3C		Model 3D
	Parameters	b	p-value	b	p-value	b	p-value	b	p-value
	Cigarettes per day	0.4342	0.00933	0.48062	0.00878	0.34168	0.0205	0.28816	0.02998
	Scaled cannabis use	2.7456	0.00211	1.9301	0.06116	0.43098	0.6169	0.77812	0.319838
	Tobacco only smoking	1.9577	0.23431	1.01515	0.56732	-0.28319	0.8459	1.05659	0.438861
	Cannabis only smoking	-2.4524	0.15144	-2.17897	0.22316	-1.64375	0.2496	-1.20191	0.349197
	Age (years)			0.04893	0.91668	0.09722	0.794	0.09876	0.767508
	Gender (male)			2.25279	0.07448	1.5911	0.116	1.20335	0.186745
	Race (African American)			1.21994	0.43989	1.56863	0.2197	0.99517	0.38829
	BMI			0.06753	0.3088	0.10539	0.0517	0.0878	0.071636
	Perceived stress scale total			0.05643	0.68035	0.03013	0.7846	-0.03806	0.705756
	PHQ-9 total			0.11611	0.43415	0.0391	0.7428	0.15123	0.178998
	NSAID daily dose			0.10124	0.86106	0.1707	0.7122	0.23706	0.568691
	cg19859270 methylation					-0.39449	0.0539	-0.48635	0.0099
	cg05575921 methylation					-0.14026	7.12e-05	-0.10818	0.000838
	cg19859270*cg05575921							1.48874	0.000867
	Constant	3.4293	1.41e-05	-3.43283	0.82338	42.5189	21.8878	49.8333	0.015024
	R-square	0.3701		0.3441		0.5851		0.6662
	p-value	3.502e-06		0.0004163		7.38e-08		1.351e-09
	Cigarettes per day calculated by average consumption over the past month. Scaled cannabis use indicates average use over the past year. BMI refers to body mass index. Perceived stress scale refers to the Perceived Stress Scale total score. PHQ-9 refers to the Patient Health Questionnaire depression module total score. NSAID daily dose refers to 200 mg equivalent doses of ibuprofen, naproxen, and …
