# Supplementary material for: Cigarette and Cannabis Smoking Effects on GPR15+ Helper T Cell Levels in Peripheral Blood: Relationships with Epigenetic Biomarkers
Source: Genes (Basel). 2020 Jan 30;11(2):149. doi: 10.3390/genes11020149 (PMC7074551; doi:10.3390/genes11020149)
Supplement: Supplementary file 1 [file genes-11-00149-s001.zip › Supplements revised/Table S6.xlsx]

## Sheet: Table S5
	cg05575921	cg19859270	GPR15	cotinine	THC	GENDER	AGE	ETHNICITY_AA	STRESS	PHQ	NSAID	BMI	Cigarettes.Per.Day	Nicotine.Past.Week	Cannabis.Past.Month	Cannabis.Past.Year	Cannabis.Use.Scaled.Past.Yr	Smoke.Exposure.Past.Year	Concordant
36	38.5	87.22	31.6	0	0.544	M	30	1	24	4	0.47	39.0056	12.8571	1	1	1	2	1	1
51	53.3	91.4	15.9	0	2.1	F	29	1	25	6	0.07	43.1355	8.57143	1	1	1	2	1	1
23	37.6	93.14	14.5	104.624	0.058	M	32	1	13	0	0	29.2896	2.85714	1	0	0	0	1	1
43	39.7	92.71	13.8	8.838	0	M	31	1	20	4	0	47.7985	0	0	1	1	2	1	1
45	67.7	92.96	12.4	0	0.062	F	30	1	26	5	2	25.9069	5.71429	1	0	0	0	1	0
26	65.6	92.94	12.1	0	0.058	M	33	1	24	6	0.57	39.9403	9.42857	1	0	0	0	1	0
21	58.9	92.56	11.6	0	1.021	F	32	1	21	2	1.14	44.7222	20	1	1	1	2	1	1
52	65.1	91.4	11.5	0	0.061	M	29	1	18	0	2	30.8786	0	0	0	0	0	0	0
4	54.1	85.4	11.1	14.699	4.207	M	31	1	22	6	0.17	34.7398	0	0	1	1	1	1	1
5	24.6	92.3	10.4	7.148	2.426	F	32	1	16	6	0.4	24.3272	0	0	1	1	1	1	1
60	56.5	92.78	9.89	0	5.715	M	30	1	13	3	0	32.0177	10	1	1	1	2	1	1
10	46.1	93.66	9.27	32.009	0	M	31	1	28	15	0	29.4759	0	0	1	1	2	1	1
44	78	92.74	8.74	0	0.061	F	31	1	18	0	0	53.2537	5.71429	1	0	0	0	1	0
6	50.6	93.92	8.71	74.191	6.274	F	31	1	14	12	0	32.5276	0	0	0	0	0	0	1
50	31.7	94.12	8.4	12.928	0	M	31	0	18	9	0	22.2867	0	0	1	1	2	1	1
8	61.1	94	7.79	11.061	0.957	F	31	1	21	18	0	41.8792	0	0	1	1	2	1	1
40	69.5	92.51	6.72	13.207	45.714	F	32	1	23	12	0.29	31.6838	0	0	1	1	1	1	1
12	44.7	91.73	6.46	108.532	1.392	F	31	1	20	2	0.27	20.7176	3.57143	1	0	0	0	1	1
20	73.3	94.17	6.45	0	6.274	F	31	1	19	2	0	38.4756	0	0	0	0	0	0	1
17	74.7	92.8	6.3	4.139	0.067	M	31	1	12	1	0.07	31.4901	0	1	0	0	0	1	1
18	71.8	94	6.29	20.3	1.569	F	31	1	21	5	0.03	29.9222	1.42857	1	1	1	2	1	1
42	64.4	94.8	5.98	0	0.059	F	30	1	20	8	0	44.3389	0	0	0	0	0	1	0
31	57.7	92.81	5.3	87.222	1.005	M	30	0	23	6	2.07	33.5208	0	0	1	1	1	1	1
53	67.8	87.64	5.02	35.107	14.942	M	29	0	23	1	0.14	35.0067	0	0	1	1	1	1	1
13	79	92.4	4.95	4.078	0.901	F	32	1	18	2	0.13	31.8608	0	0	1	1	2	1	1
25	45.2	90.29	4.89	0	1.53	F	31	1	20	2	0.03	30.863	0	0	0	0	0	0	1
39	77.2	93.42	4.87	8.987	0.194	M	27	1	19	5	0	31.2588	0	0	0	0	0	0	1
19	49.7	94.31	4.77	0	0.095	F	31	1	21	7	0.29	30.1687	7.14286	1	0	0	0	1	0
22	84.64	96.8	4.06	0	0.062	F	30	0	15	5	0.4	47.5007	0	0	0	0	0	0	0
28	74.2	92.98	3.88	0	0.617	M	32	1	20	4	0	23.5424	7.14286	1	1	1	2	1	1
35	85.6	90.4	3.75	0.001	0.059	F	30	1	9	4	0.03	42.603	0	0	0	0	0	0	0
48	85	94.41	3.74	0	0.06	M	31	1	7	4	0.03	31.1879	2.85714	1	0	0	0	1	0
54	88.15	95.13	3.72	0	0.063	F	31	1	17	8	0.07	42.5221	0	0	0	0	0	0	0
7	86.81	95.3	3.6	0.164	0.075	F	31	1	21	0	0.1	27.6231	0	0	0	0	0	0	0
58	54.1	92.04	3.6	0	0.095	F	29	1	18	2	0	23.776	11.4286	1	0	0	0	1	0
37	85.16	95.18	3.52	0.007	0.062	M	30	1	6	3	0	31.2588	0	0	0	0	0	0	0
38	88.28	95.53	3.52	0	0.061	F	31	0	22	4	0.27	26.3661	0	0	0	0	0	0	0
9	80.8	94.87	3.38	0	0.073	F	31	1	21	11	0.28	30.7097	0	1	0	0	0	0	0
59	67.5	94.36	3.33	1.852	19.315	F	30	0	20	5	0	55.2135	0	0	0	0	0	0	1
49	72.3	95.47	3.17	0	0.054	F	32	1	21	15	0.07	26.6814	0.428571	1	0	1	1	1	0
3	87.1	95.68	3.15	0	0.058	M	31	1	16	5	0.1	29.4344	0	0	0	0	0	0	0
61	70	94.4	2.95	0	1.392	M	30	0	20	2	0	29.0357	0	0	1	1	1	1	1
56	82.8	95.73	2.82	0	0.065	F	29	1	23	2	2	41.1715	0	0	0	0	0	0	0
14	68	93.9	2.62	1.434	2.426	M	32	1	26	5	0.17	41.901	0	0	1	1	1	1	1
16	83.9	94.77	2.6	0	0.065	F	30	1	18	2	6	53.8196	0	0	0	0	0	0	0
41	62.7	93.38	2.55	0.009	0.066	F	30	1	22	4	0	38.6236	0	0	0	1	2	1	0
34	83.76	95.2	2.46	0	0.062	F	31	1	14	4	0.2	26.2106	0	0	0	0	0	0	0
46	82.1	94.98	2.39	0	0.064	F	32	0	22	3	1.08	41.6892	0	0	0	0	0	0	0
27	88.3	84.93	2.3	0	0.066	F	31	1	22	12	0.2	29.2414	0	0	0	0	0	0	0
47	88.47	93.43	2.23	0	0.059	M	31	1	21	0	0.1	28.5607	0	0	1	1	1	1	0
24	89.05	95.56	2.2	0	0.062	F	32	1	19	1	0.02	30.85	0	0	0	0	0	0	0
55	88.3	94.63	2.18	0	0.058	F	30	1	23	11	0.13	27.0053	0	0	0	0	0	0	0
62	79.9	95.15	2.12	12.423	0.093	F	30	1	16	2	0.2	34.4374	0.285714	1	1	1	1	1	1
32	73.1	91.99	1.94	0	0.054	F	32	1	17	2	0	20.4035	0	0	0	0	0	0	0
57	86.4	95.29	1.76	0	0.065	F	30	1	26	6	4.03	30.1771	0	0	0	0	0	0	0
11	75.4	95.76	1.53	0	0.071	M	30	1	21	4	0.03	24.4435	0	0	0	1	1	1	0
2	82.88	95.25	1.47	0	0.059	M	30	1	19	0	0.07	44.3949	0	0	0	0	0	0	0
30	89.42	95.76	1.42	0	0.051	F	31	1	20	1	0.17	25.1406	0	0	0	0	0	0	0
1	86.74	94.9	1.34	0.754	0.063	F	31	1	25	7	0.13	50.2265	0	1	0	0	0	1	0
15	85.78	94.45	1.24	0	0.072	F	31	1	18	1	0.57	31.3899	0	0	0	0	0	0	0
29	85.2	95.3	0.89	0	0.066	M	28	1	15	1	0.03	29.6298	0	0	0	0	0	0	0
33	83.47	94.4	0.6	0	0.053	F	35	0	19	1	0.07	28.1168	0	0	0	0	0	0	0
